# Supplementary material for: The Impact of Falls: A Qualitative Study of the Experiences of People Receiving Haemodialysis
Source: Int J Environ Res Public Health. 2022 Mar 24;19(7):3873. doi: 10.3390/ijerph19073873 (PMC8997574; doi:10.3390/ijerph19073873)
Supplement: Supplementary file 1 [file ijerph-19-03873-s001.zip]

Archive with 2 entries (2 files):
- Supplementary falls material 1.pdf
- supplementary falls material 2.pdf
